# Supplementary material for: The Effect of Hemp (Cannabis sativa L.) Seeds and Hemp Seed Oil on Vascular Dysfunction in Obese Male Zucker Rats
Source: Nutrients. 2021 Jul 27;13(8):2575. doi: 10.3390/nu13082575 (PMC8398088; doi:10.3390/nu13082575)
Supplement: Supplementary file 1 [file nutrients-13-02575-s001.zip]

Archive with 1 entries (1 files):
- nutrients-1296612-supplementary.pdf
